# Supplementary material for: Amygdala activation during emotional face processing in adolescents with affective disorders: the role of underlying depression and anxiety symptoms
Source: Front Hum Neurosci. 2014 Jun 5;8:393. doi: 10.3389/fnhum.2014.00393 (PMC4046490; doi:10.3389/fnhum.2014.00393)
Supplement: Table S1 — Whole brain activation patterns for the contrasts: (A) positive effect of condition; (B) fearful faces > fixation; (C) happy faces > fixation; (D) neutral faces > fixation; (E) fearful faces > neutral faces; and (F) happy faces > neutral faces. Coordinates represent significant peaks of activation at p < 0.05, FDR-corrected, 10 contiguous voxels and are listed in MNI space. *p < 0.05 when corrected for multiple comparisons at cluster-level (FWE). [file DataSheet1.ZIP]

Archive with 2 entries (2 files):
- Supp Table 1.DOCX
- Supp Table 2.DOCX
